# Supplementary material for: Magnetically Controlled Hyaluronic Acid–Maghemite Nanocomposites with Embedded Doxorubicin
Source: Polymers (Basel). 2023 Sep 4;15(17):3644. doi: 10.3390/polym15173644 (PMC10489843; doi:10.3390/polym15173644)
Supplement: Supplementary file 1 [file polymers-15-03644-s001.zip]

Archive with 1 entries (1 files):
- polymers-2557082-supplementary.pdf
